# Supplementary material for: Surface Modification of CaCO3 by Ultrasound-Assisted Titanate and Silane Coupling Agents
Source: Materials (Basel). 2023 May 17;16(10):3788. doi: 10.3390/ma16103788 (PMC10222999; doi:10.3390/ma16103788)
Supplement: Supplementary file 1 [file materials-16-03788-s001.zip]

Archive with 1 entries (1 files):
- materials-2382566-supplementary.pdf
